# Supplementary material for: Characterization of the Pepper Virome in Oklahoma Reveals Emerging RNA and DNA Viruses
Source: Pathogens. 2025 Oct 13;14(10):1035. doi: 10.3390/pathogens14101035 (PMC12567154; doi:10.3390/pathogens14101035)
Supplement: Supplementary file 1 [file pathogens-14-01035-s001.zip]

Archive with 1 entries (1 files):
- pathogens-3840291-supplementary.pdf
